# Supplementary material for: Automated Shoulder Girdle Rigidity Assessment in Parkinson’s Disease via an Integrated Model- and Data-Driven Approach
Source: Sensors (Basel). 2025 Oct 1;25(19):6019. doi: 10.3390/s25196019 (PMC12526519; doi:10.3390/s25196019)
Supplement: Supplementary file 1 [file sensors-25-06019-s001.zip]

Archive with 1 entries (1 files):
- sensors-3809265-supplementary.pdf
